# Supplementary material for: Free Cholesterol Accelerates Aβ Self-Assembly on Membranes at Physiological Concentration
Source: Int J Mol Sci. 2022 Mar 3;23(5):2803. doi: 10.3390/ijms23052803 (PMC8911190; doi:10.3390/ijms23052803)
Supplement: Supplementary file 1 [file ijms-23-02803-s001.zip]

Archive with 1 entries (1 files):
- ijms-1613753-supplementary materials.pdf
